# Supplementary material for: Membrane-Active Cyclic Amphiphilic Peptides: Broad-Spectrum Antibacterial Activity Alone and in Combination with Antibiotics
Source: J Med Chem. 2022 Nov 28;65(23):15819–39. doi: 10.1021/acs.jmedchem.2c01469 (PMC9743092; doi:10.1021/acs.jmedchem.2c01469)
Supplement: Supplementary file 2 — jm2c01469_si_002.csv [file jm2c01469_si_002.csv]

[H]N/C(N)=N\CCC[C@H](NC([C@H](CCC/N=C(N[H])/N)NC1=O)=O)C(N[C@@H](CC(C2=C3C=CC=C2)=CN3[H])C(N[C@@H](CC(C4=C5C=CC=C4)=CN5[H])C(N[C@H]1CC(C6=C7C=CC=C6)=CN7[H])=O)=O)=O
[H]N/C(N)=N\CCC[C@H](NC([C@H](CCC/N=C(N[H])/N)NC1=O)=O)C(N[C@@H](CC2=CN([H])C3=C2C=CC=C3)C(N[C@@H](CC4=CN([H])C5=C4C=CC=C5)C(N[C@@H](CC6=CN([H])C7=C6C=CC=C7)C(N[C@H]1CC8=CN([H])C9=C8C=CC=C9)=O)=O)=O)=O
[H]N/C(N)=N\CCC[C@H](NC([C@H](CCC/N=C(N[H])/N)NC1=O)=O)C(N[C@@H](CCC/N=C(N)\N[H])C(N[C@@H](CC2=CN([H])C3=C2C=CC=C3)C(N[C@@H](CC4=CN([H])C5=C4C=CC=C5)C(N[C@H]1CC6=CN([H])C7=C6C=CC=C7)=O)=O)=O)=O
[H]N/C(N)=N\CCC[C@H](NC([C@H](CCC/N=C(N[H])/N)NC1=O)=O)C(N[C@@H](CCC/N=C(N)\N[H])C(N[C@@H](CC2=CN([H])C3=C2C=CC=C3)C(N[C@@H](CC4=CN([H])C5=C4C=CC=C5)C(N[C@@H](CC6=CN([H])C7=C6C=CC=C7)C(N[C@H]1CC8=CN([H])C9=C8C=CC=C9)=O)=O)=O)=O)=O
[H]N/C(N)=N\CCC[C@H](NC([C@H](CCC/N=C(N[H])/N)NC1=O)=O)C(N[C@@H](CCC/N=C(N)\N[H])C(N[C@@H](CC2=CN([H])C3=C2C=CC=C3)C(N[C@@H](CC4=CN([H])C5=C4C=CC=C5)C(N[C@@H](CC6=CN([H])C7=C6C=CC=C7)C(N[C@@H](CC8=CN([H])C9=C8C=CC=C9)C(N[C@H]1CC%10=CN([H])C%11=C%10C=CC=C%11)=O)=O)=O)=O)=O)=O
[H]N/C(N)=N\CCC[C@H](NC([C@H](CCC/N=C(N[H])/N)NC1=O)=O)C(N[C@@H](CCC/N=C(N)\N[H])C(N[C@@H](CC2=CN([H])C3=C2C=CC=C3)C(N[C@@H](CC4=CN([H])C5=C4C=CC=C5)C(N[C@@H](CC6=CN([H])C7=C6C=CC=C7)C(N[C@@H](CC8=CN([H])C9=C8C=CC=C9)C(N[C@@H](CC%10=CN([H])C%11=C%10C=CC=C%11)C(N[C@H]1CC%12=CN([H])C%13=C%12C=CC=C%13)=O)=O)=O)=O)=O)=O)=O
[H]N/C(N)=N\CCC[C@H](NC([C@H](CCC/N=C(N[H])/N)NC1=O)=O)C(N[C@@H](CCC/N=C(N)\N[H])C(N[C@@H](CC2=CN([H])C3=C2C=CC=C3)C(N[C@@H](CC4=CN([H])C5=C4C=CC=C5)C(N[C@@H](CC6=CN([H])C7=C6C=CC=C7)C(N[C@@H](CC8=CN([H])C9=C8C=CC=C9)C(N[C@@H](CC%10=CN([H])C%11=C%10C=CC=C%11)C(N[C@@H](CC%12=CN([H])C%13=C%12C=CC=C%13)C(N[C@H]1CC%14=CN([H])C%15=C%14C=CC=C%15)=O)=O)=O)=O)=O)=O)=O)=O
[H]N/C(N)=N\CCC[C@H](NC([C@H](CCC/N=C(N[H])/N)NC1=O)=O)C(N[C@@H](CCC/N=C(N)\N[H])C(N[C@@H](CC2=CN([H])C3=C2C=CC=C3)C(N[C@@H](CC4=CN([H])C5=C4C=CC=C5)C(N[C@@H](CC6=CN([H])C7=C6C=CC=C7)C(N[C@@H](CC8=CN([H])C9=C8C=CC=C9)C(N[C@@H](CC%10=CN([H])C%11=C%10C=CC=C%11)C(N[C@@H](CC%12=CN([H])C%13=C%12C=CC=C%13)C(N[C@H]1CC%14=CN([H])C%15=C%14C=CC=C%15)=O)=O)=O)=O)=O)=O)=O)=O
[H]N/C(N)=N\CCC[C@H](NC([C@H](CCC/N=C(N[H])/N)NC1=O)=O)C(N[C@@H](CCC/N=C(N)\N[H])C(N[C@@H](CCC/N=C(N)\N[H])C(N[C@@H](CC2=CN([H])C3=C2C=CC=C3)C(N[C@@H](CC4=CN([H])C5=C4C=CC=C5)C(N[C@@H](CC6=CN([H])C7=C6C=CC=C7)C(N[C@H]1CC8=CN([H])C9=C8C=CC=C9)=O)=O)=O)=O)=O)=O
[H]N/C(N)=N\CCC[C@H](NC([C@H](CCC/N=C(N[H])/N)NC1=O)=O)C(N[C@@H](CCC/N=C(N)\N[H])C(N[C@@H](CCC/N=C(N)\N[H])C(N[C@@H](CC2=CN([H])C3=C2C=CC=C3)C(N[C@@H](CC4=CN([H])C5=C4C=CC=C5)C(N[C@@H](CC6=CN([H])C7=C6C=CC=C7)C(N[C@@H](CC8=CN([H])C9=C8C=CC=C9)C(N[C@H]1CC%10=CN([H])C%11=C%10C=CC=C%11)=O)=O)=O)=O)=O)=O)=O
[H]N/C(N)=N\CCC[C@H](NC([C@H](CCC/N=C(N[H])/N)NC1=O)=O)C(N[C@@H](CCC/N=C(N)\N[H])C(N[C@@H](CCC/N=C(N)\N[H])C(N[C@@H](CC2=CN([H])C3=C2C=CC=C3)C(N[C@@H](CC4=CN([H])C5=C4C=CC=C5)C(N[C@@H](CC6=CN([H])C7=C6C=CC=C7)C(N[C@@H](CC8=CN([H])C9=C8C=CC=C9)C(N[C@@H](CC%10=CN([H])C%11=C%10C=CC=C%11)C(N[C@H]1CC%12=CN([H])C%13=C%12C=CC=C%13)=O)=O)=O)=O)=O)=O)=O)=O
[H]N/C(N)=N\CCC[C@H](NC([C@H](CCC/N=C(N[H])/N)NC1=O)=O)C(N[C@@H](CCC/N=C(N)\N[H])C(N[C@@H](CCC/N=C(N)\N[H])C(N[C@@H](CC2=CN([H])C3=C2C=CC=C3)C(N[C@@H](CC4=CN([H])C5=C4C=CC=C5)C(N[C@@H](CC6=CN([H])C7=C6C=CC=C7)C(N[C@@H](CC8=CN([H])C9=C8C=CC=C9)C(N[C@@H](CC%10=CN([H])C%11=C%10C=CC=C%11)C(N[C@@H](CC%12=CN([H])C%13=C%12C=CC=C%13)C(N[C@H]1CC%14=CN([H])C%15=C%14C=CC=C%15)=O)=O)=O)=O)=O)=O)=O)=O)=O
[H]N/C(N)=N\CCC[C@H](NC([C@H](CCC/N=C(N[H])/N)NC1=O)=O)C(N[C@@H](CCC/N=C(N)\N[H])C(N[C@@H](CCC/N=C(N)\N[H])C(N[C@@H](CCC/N=C(N)\N[H])C(N[C@@H](CC2=CN([H])C3=C2C=CC=C3)C(N[C@@H](CC4=CN([H])C5=C4C=CC=C5)C(N[C@@H](CC6=CN([H])C7=C6C=CC=C7)C(N[C@H]1CC8=CN([H])C9=C8C=CC=C9)=O)=O)=O)=O)=O)=O)=O
[H]N/C(N)=N\CCC[C@H](NC([C@H](CCC/N=C(N[H])/N)NC1=O)=O)C(N[C@@H](CCC/N=C(N)\N[H])C(N[C@@H](CCC/N=C(N)\N[H])C(N[C@@H](CCC/N=C(N)\N[H])C(N[C@@H](CC2=CN([H])C3=C2C=CC=C3)C(N[C@@H](CC4=CN([H])C5=C4C=CC=C5)C(N[C@@H](CC6=CN([H])C7=C6C=CC=C7)C(N[C@@H](CC8=CN([H])C9=C8C=CC=C9)C(N[C@H]1CC%10=CN([H])C%11=C%10C=CC=C%11)=O)=O)=O)=O)=O)=O)=O)=O
[H]N/C(N)=N\CCC[C@H](NC([C@H](CCC/N=C(N[H])/N)NC1=O)=O)C(N[C@@H](CCC/N=C(N)\N[H])C(N[C@@H](CCC/N=C(N)\N[H])C(N[C@@H](CCC/N=C(N)\N[H])C(N[C@@H](CC2=CN([H])C3=C2C=CC=C3)C(N[C@@H](CC4=CN([H])C5=C4C=CC=C5)C(N[C@@H](CC6=CN([H])C7=C6C=CC=C7)C(N[C@@H](CC8=CN([H])C9=C8C=CC=C9)C(N[C@@H](CC%10=CN([H])C%11=C%10C=CC=C%11)C(N[C@H]1CC%12=CN([H])C%13=C%12C=CC=C%13)=O)=O)=O)=O)=O)=O)=O)=O)=O
[H]N/C(N)=N\CCC[C@H](NC([C@H](CCC/N=C(N[H])/N)NC1=O)=O)C(N[C@@H](CCC/N=C(N)\N[H])C(N[C@@H](CCC/N=C(N)\N[H])C(N[C@@H](CCC/N=C(N)\N[H])C(N[C@@H](CC2=CN([H])C3=C2C=CC=C3)C(N[C@@H](CC4=CN([H])C5=C4C=CC=C5)C(N[C@@H](CC6=CN([H])C7=C6C=CC=C7)C(N[C@@H](CC8=CN([H])C9=C8C=CC=C9)C(N[C@@H](CC%10=CN([H])C%11=C%10C=CC=C%11)C(N[C@@H](CC%12=CN([H])C%13=C%12C=CC=C%13)C(N[C@H]1CC%14=CN([H])C%15=C%14C=CC=C%15)=O)=O…
[H]N/C(N)=N\CCC[C@H](NC([C@H](CCC/N=C(N[H])/N)NC1=O)=O)C(N[C@@H](CCC/N=C(N)\N[H])C(N[C@@H](CCC/N=C(N)\N[H])C(N[C@@H](CCC/N=C(N)\N[H])C(N[C@@H](CCC/N=C(N)\N[H])C(N[C@@H](CC2=CN([H])C3=C2C=CC=C3)C(N[C@@H](CC4=CN([H])C5=C4C=CC=C5)C(N[C@@H](CC6=CN([H])C7=C6C=CC=C7)C(N[C@H]1CC8=CN([H])C9=C8C=CC=C9)=O)=O)=O)=O)=O)=O)=O)=O
[H]N/C(N)=N\CCC[C@H](NC([C@H](CCC/N=C(N[H])/N)NC1=O)=O)C(N[C@@H](CCC/N=C(N)\N[H])C(N[C@@H](CCC/N=C(N)\N[H])C(N[C@@H](CCC/N=C(N)\N[H])C(N[C@@H](CCC/N=C(N)\N[H])C(N[C@@H](CC2=CN([H])C3=C2C=CC=C3)C(N[C@@H](CC4=CN([H])C5=C4C=CC=C5)C(N[C@@H](CC6=CN([H])C7=C6C=CC=C7)C(N[C@@H](CC8=CN([H])C9=C8C=CC=C9)C(N[C@H]1CC%10=CN([H])C%11=C%10C=CC=C%11)=O)=O)=O)=O)=O)=O)=O)=O)=O
[H]N/C(N)=N\CCC[C@H](NC([C@H](CCC/N=C(N[H])/N)NC1=O)=O)C(N[C@@H](CCC/N=C(N)\N[H])C(N[C@@H](CCC/N=C(N)\N[H])C(N[C@@H](CCC/N=C(N)\N[H])C(N[C@@H](CCC/N=C(N)\N[H])C(N[C@@H](CC2=CN([H])C3=C2C=CC=C3)C(N[C@@H](CC4=CN([H])C5=C4C=CC=C5)C(N[C@@H](CC6=CN([H])C7=C6C=CC=C7)C(N[C@@H](CC8=CN([H])C9=C8C=CC=C9)C(N[C@@H](CC%10=CN([H])C%11=C%10C=CC=C%11)C(N[C@H]1CC%12=CN([H])C%13=C%12C=CC=C%13)=O)=O)=O)=O)=O)=O)=O)…
[H]N/C(N)=N\CCC[C@H](NC([C@H](CCC/N=C(N[H])/N)NC1=O)=O)C(N[C@@H](CCC/N=C(N)\N[H])C(N[C@@H](CCC/N=C(N)\N[H])C(N[C@@H](CCC/N=C(N)\N[H])C(N[C@@H](CCC/N=C(N)\N[H])C(N[C@@H](CC2=CN([H])C3=C2C=CC=C3)C(N[C@@H](CC4=CN([H])C5=C4C=CC=C5)C(N[C@@H](CC6=CN([H])C7=C6C=CC=C7)C(N[C@@H](CC8=CN([H])C9=C8C=CC=C9)C(N[C@@H](CC%10=CN([H])C%11=C%10C=CC=C%11)C(N[C@@H](CC%12=CN([H])C%13=C%12C=CC=C%13)C(N[C@H]1CC%14=CN([H…
[H]N/C(N)=N\CCC[C@H](NC([C@H](CCC/N=C(N[H])/N)NC1=O)=O)C(N[C@@H](CCC/N=C(N)\N[H])C(N[C@@H](CCC/N=C(N)\N[H])C(N[C@@H](CCC/N=C(N)\N[H])C(N[C@@H](CCC/N=C(N)\N[H])C(N[C@@H](CCC/N=C(N)\N[H])C(N[C@@H](CC2=CN([H])C3=C2C=CC=C3)C(N[C@@H](CC4=CN([H])C5=C4C=CC=C5)C(N[C@@H](CC6=CN([H])C7=C6C=CC=C7)C(N[C@H]1CC8=CN([H])C9=C8C=CC=C9)=O)=O)=O)=O)=O)=O)=O)=O)=O
[H]N/C(N)=N\CCC[C@H](NC([C@H](CCC/N=C(N[H])/N)NC1=O)=O)C(N[C@@H](CCC/N=C(N)\N[H])C(N[C@@H](CCC/N=C(N)\N[H])C(N[C@@H](CCC/N=C(N)\N[H])C(N[C@@H](CCC/N=C(N)\N[H])C(N[C@@H](CCC/N=C(N)\N[H])C(N[C@@H](CC2=CN([H])C3=C2C=CC=C3)C(N[C@@H](CC4=CN([H])C5=C4C=CC=C5)C(N[C@@H](CC6=CN([H])C7=C6C=CC=C7)C(N[C@@H](CC8=CN([H])C9=C8C=CC=C9)C(N[C@H]1CC%10=CN([H])C%11=C%10C=CC=C%11)=O)=O)=O)=O)=O)=O)=O)=O)=O)=O
[H]N/C(N)=N\CCC[C@H](NC([C@H](CCC/N=C(N[H])/N)NC1=O)=O)C(N[C@@H](CCC/N=C(N)\N[H])C(N[C@@H](CCC/N=C(N)\N[H])C(N[C@@H](CCC/N=C(N)\N[H])C(N[C@@H](CCC/N=C(N)\N[H])C(N[C@@H](CCC/N=C(N)\N[H])C(N[C@@H](CC2=CN([H])C3=C2C=CC=C3)C(N[C@@H](CC4=CN([H])C5=C4C=CC=C5)C(N[C@@H](CC6=CN([H])C7=C6C=CC=C7)C(N[C@@H](CC8=CN([H])C9=C8C=CC=C9)C(N[C@@H](CC%10=CN([H])C%11=C%10C=CC=C%11)C(N[C@H]1CC%12=CN([H])C%13=C%12C=CC=…
[H]N/C(N)=N\CCC[C@H](NC([C@H](CCC/N=C(N[H])/N)NC1=O)=O)C(N[C@@H](CCC/N=C(N)\N[H])C(N[C@@H](CCC/N=C(N)\N[H])C(N[C@@H](CCC/N=C(N)\N[H])C(N[C@@H](CCC/N=C(N)\N[H])C(N[C@@H](CCC/N=C(N)\N[H])C(N[C@@H](CC2=CN([H])C3=C2C=CC=C3)C(N[C@@H](CC4=CN([H])C5=C4C=CC=C5)C(N[C@@H](CC6=CN([H])C7=C6C=CC=C7)C(N[C@@H](CC8=CN([H])C9=C8C=CC=C9)C(N[C@@H](CC%10=CN([H])C%11=C%10C=CC=C%11)C(N[C@@H](CC%12=CN([H])C%13=C%12C=CC…
